# Supplementary material for: Danshen (Salvia miltiorrhiza) restricts MD2/TLR4‐MyD88 complex formation and signalling in acute myocardial infarction‐induced heart failure
Source: J Cell Mol Med. 2020 Aug 5;24(18):10677–92. doi: 10.1111/jcmm.15688 (PMC7521313; doi:10.1111/jcmm.15688)
Supplement: Supplementary file 1 — Table S1 [file JCMM-24-10677-s001.xlsx]

## Sheet: DS
Table S1. Differentially expressed genes between DS treatment and model group
	ENSEMBL	log2FoldChange	pvalue	padj	Gene Symbol	Entrez ID
1	ENSRNOG00000005154	2.76009	8.38321e-13	1.32036e-08	Alkal2	679566
2	ENSRNOG00000018480	2.88717	1.31789e-10	1.03784e-06	Capn9	116694
3	ENSRNOG00000003709	-3.10707	8.45158e-10	4.43708e-06	Kmo	59113
4	ENSRNOG00000058422	-1.84629	1.12894e-08	4.44521e-05	Lilrb3b	690955
5	ENSRNOG00000022432	-3.58403	2.0818e-08	6.55767e-05	Tmem59l	306349
6	ENSRNOG00000053699	1.78042	2.52629e-08	6.63152e-05	NA	NA
7	ENSRNOG00000012458	4.34233	7.91192e-08	0.000178018	Cyp2e1	25086
8	ENSRNOG00000009686	1.75251	1.66003e-07	0.000263087	Aqp7	29171
9	ENSRNOG00000019342	1.6473	1.67039e-07	0.000263087	Sult1a1	83783
10	ENSRNOG00000026235	-3.35902	2.46404e-07	0.000326776	Hk3	25060
11	ENSRNOG00000017209	-2.11154	4.72086e-07	0.00057195	Tubb3	246118
12	ENSRNOG00000017646	1.53006	5.98862e-07	0.000673719	RGD1309651	361424
13	ENSRNOG00000001766	-1.35402	8.50084e-07	0.000787578	Tfrc	64678
14	ENSRNOG00000049918	1.00212	7.58633e-07	0.000787578	Lrg1	367455
15	ENSRNOG00000007475	2.14317	1.06008e-06	0.00087875	Gpihbp1	300027
16	ENSRNOG00000058645	-3.77921	1.06004e-06	0.00087875	Tnc	116640
17	ENSRNOG00000013262	-1.75344	1.4502e-06	0.00108765	Myl1	56781
18	ENSRNOG00000047860	1.30229	1.42867e-06	0.00108765	Plin5	501283
19	ENSRNOG00000018736	1.5716	1.56173e-06	0.00111806	Pnpla2	361676
20	ENSRNOG00000022572	0.958321	1.75779e-06	0.00115355	LOC100911356	100911356
21	ENSRNOG00000026306	-1.86246	1.70726e-06	0.00115355	Clec5a	679787
22	ENSRNOG00000008045	-1.99336	2.62782e-06	0.00165553	Slamf9	289235
23	ENSRNOG00000001030	-0.789228	3.51863e-06	0.00183376	Tsc22d1	498545
24	ENSRNOG00000001205	0.844345	3.44548e-06	0.00183376	Agpat3	294324
25	ENSRNOG00000020308	1.53234	3.47287e-06	0.00183376	Ech1	64526
26	ENSRNOG00000046683	-3.77597	3.41397e-06	0.00183376	Lilrb3	308350
27	ENSRNOG00000053272	-1.28903	3.57452e-06	0.00183376	Chi3l1	89824
28	ENSRNOG00000029212	-1.32313	4.26589e-06	0.00209962	Vcan	114122
29	ENSRNOG00000021682	-0.68347	4.42511e-06	0.00211198	Dcakd	360639
30	ENSRNOG00000056153	0.778095	4.56833e-06	0.00211621	Tent5b	313019
31	ENSRNOG00000039207	1.145	4.71827e-06	0.00212322	Ccdc71l	500640
32	ENSRNOG00000020298	0.618113	5.12934e-06	0.00224409	Bag3	293524
33	ENSRNOG00000008118	-0.6711	5.59283e-06	0.00225978	Sync	362606
34	ENSRNOG00000009790	0.923769	5.59566e-06	0.00225978	Kcnk3	29553
35	ENSRNOG00000050430	-1.474	5.35136e-06	0.00225978	Vav1	25156
36	ENSRNOG00000019306	-2.6905	6.31197e-06	0.00242472	Syt12	191595
37	ENSRNOG00000036615	-4.15345	6.22255e-06	0.00242472	RGD1560242	499334
38	ENSRNOG00000027357	0.906505	6.59504e-06	0.00247314	Sox17	312936
39	ENSRNOG00000004310	0.613023	6.84092e-06	0.00250569	Caskin2	303678
40	ENSRNOG00000015003	1.0438	7.4133e-06	0.00258696	Pex11a	85249
41	ENSRNOG00000017424	3.3445	7.55556e-06	0.00258696	Chrna2	170945
42	ENSRNOG00000046163	1.58791	7.78976e-06	0.0026104	NA	NA
43	ENSRNOG00000056550	-0.809219	8.11036e-06	0.00266121	Epb41l4b	500464
44	ENSRNOG00000014481	2.49084	8.83648e-06	0.00278349	Adtrp	361228
45	ENSRNOG00000057855	-1.62826	8.73938e-06	0.00278349	F5	304929
46	ENSRNOG00000013572	-0.767152	9.2247e-06	0.00279402	Lxn	59073
47	ENSRNOG00000055976	1.424	9.66264e-06	0.00287144	NA	NA
48	ENSRNOG00000016525	-1.56285	9.8789e-06	0.00288135	Susd3	306810
49	ENSRNOG00000005132	0.929728	1.10882e-05	0.00297041	Slc52a3	311536
50	ENSRNOG00000005614	0.946934	1.11273e-05	0.00297041	Txn2	79462
51	ENSRNOG00000016701	-1.02731	1.0606e-05	0.00297041	Gng8	245986
52	ENSRNOG00000018748	1.55086	1.0888e-05	0.00297041	Slc16a11	287450
53	ENSRNOG00000019120	1.30673	1.09661e-05	0.00297041	Hmgcs2	24450
54	ENSRNOG00000014522	1.1893	1.15712e-05	0.00303743	Mlycd	85239
55	ENSRNOG00000023233	-0.950826	1.33127e-05	0.00334608	LOC102546648	102546648
56	ENSRNOG00000046005	-1.23524	1.33843e-05	0.00334608	Scd2	83792
57	ENSRNOG00000000012	1.26944	1.42017e-05	0.00349495	Tcf15	296272
58	ENSRNOG00000047686	2.55495	1.45332e-05	0.00352151	Pou3f1	192110
59	ENSRNOG00000017684	-1.04834	1.50069e-05	0.00352774	Fbxl22	363083
60	ENSRNOG00000054251	-1.93325	1.48774e-05	0.00352774	Clec7a	502902
61	ENSRNOG00000015850	1.72411	1.55536e-05	0.00355028	Rbp7	362662
62	ENSRNOG00000037331	-1.7062	1.53517e-05	0.00355028	Cd33	690492
63	ENSRNOG00000061429	1.04311	1.60183e-05	0.00360413	Rph3al	171123
64	ENSRNOG00000015438	1.319	1.69748e-05	0.00372896	Ces1c	24346
65	ENSRNOG00000026203	-2.49402	1.70467e-05	0.00372896	Pax8	81819
66	ENSRNOG00000014409	4.41381	1.81514e-05	0.00388397	Myl7	289759
67	ENSRNOG00000028047	0.837572	1.89641e-05	0.00398247	Mecr	29470
68	ENSRNOG00000016362	0.8785	1.99231e-05	0.00407519	Gpr4	308408
69	ENSRNOG00000029698	0.87133	1.98664e-05	0.00407519	Pim3	64534
70	ENSRNOG00000059604	2.12273	2.04695e-05	0.00408105	Lor	502541
71	ENSRNOG00000060329	-2.01187	2.047e-05	0.00408105	Emb	114511
72	ENSRNOG00000019557	1.48733	2.14429e-05	0.00422156	Asb18	316614
73	ENSRNOG00000002916	1.43481	2.24083e-05	0.00423331	Car4	29242
74	ENSRNOG00000007078	-2.65468	2.24332e-05	0.00423331	Wisp1	65154
75	ENSRNOG00000020546	1.06021	2.25739e-05	0.00423331	Lipe	25330
76	ENSRNOG00000020891	-1.76323	2.26494e-05	0.00423331	Kif9	501059
77	ENSRNOG00000010134	1.52275	2.38482e-05	0.00431734	Acot2	192272
78	ENSRNOG00000011316	-1.47628	2.37123e-05	0.00431734	Fam167a	498533
79	ENSRNOG00000042274	1.19987	2.65378e-05	0.00474967	Fbxo31	498959
80	ENSRNOG00000005268	2.00444	2.71147e-05	0.0047984	Gnat3	286924
81	ENSRNOG00000009550	-1.19581	2.79964e-05	0.00489937	Sqle	29230
82	ENSRNOG00000003273	-1.84435	3.01148e-05	0.00504583	Spata20	360604
83	ENSRNOG00000010805	1.15182	2.98684e-05	0.00504583	Fabp4	79451
84	ENSRNOG00000019161	-1.26822	2.97755e-05	0.00504583	Cpeb1	293056
85	ENSRNOG00000024382	-1.74982	2.98983e-05	0.00504583	Fcgr3a	304966
86	ENSRNOG00000001111	-0.855943	3.0752e-05	0.00509836	Brca2	360254
87	ENSRNOG00000020805	-5.23205	3.2158e-05	0.00522855	Sost	80722
88	ENSRNOG00000020832	1.30848	3.22012e-05	0.00522855	C2cd4d	100363111
89	ENSRNOG00000016405	1.21472	3.34221e-05	0.00537141	Pcsk4	171085
90	ENSRNOG00000020277	-0.753267	3.45365e-05	0.00549444	Cntnap1	84008
91	ENSRNOG00000003687	-0.982956	3.65692e-05	0.00556172	Rgs2	84583
92	ENSRNOG00000006116	-0.603413	3.74313e-05	0.00556172	Hk2	25059
93	ENSRNOG00000008843	1.17404	3.69621e-05	0.00556172	Eci1	29740
94	ENSRNOG00000016888	-1.13476	3.74252e-05	0.00556172	Pask	301617
95	ENSRNOG00000018694	-2.04473	3.58637e-05	0.00556172	Lipg	291437
96	ENSRNOG00000026607	-1.22416	3.66153e-05	0.00556172	Tnfsf18	364031
97	ENSRNOG00000030910	1.37827	3.58898e-05	0.00556172	Grik4	24406
98	ENSRNOG00000004273	-0.931528	4.14122e-05	0.00578747	Ifitm1	293618
99	ENSRNOG00000017637	2.03659	4.12082e-05	0.00578747	Fbp2	114508
100	ENSRNOG00000018145	0.926565	3.9531e-05	0.00578747	Crat	311849
101	ENSRNOG00000020729	1.28766	4.02643e-05	0.00578747	Stc2	63878
102	ENSRNOG00000045543	1.01253	4.15228e-05	0.00578747	Frat2	679110
103	ENSRNOG00000027157	2.90363	4.37308e-05	0.00596934	Ly6g6e	406866
104	ENSRNOG00000053812	1.21601	4.43437e-05	0.00596934	Selenbp1	140927
105	ENSRNOG00000018516	1.13884	4.68621e-05	0.0062549	Impa2	282636
106	ENSRNOG00000015773	-1.34028	4.78909e-05	0.0063385	Il21r	308977
107	ENSRNOG00000046699	-2.61739	4.90173e-05	0.00643351	Slpi	84386
108	ENSRNOG00000022796	0.739461	5.07308e-05	0.00654926	Fgfbp3	499349
109	ENSRNOG00000055531	-0.720989	5.05312e-05	0.00654926	Hps5	308598
110	ENSRNOG00000001770	1.37296	5.26438e-05	0.00674098	Ehhadh	171142
111	ENSRNOG00000048915	1.19314	5.44216e-05	0.00685712	Twf2	684352
112	ENSRNOG00000052618	-2.98492	5.50299e-05	0.00687873	NA	NA
113	ENSRNOG00000014197	-0.789594	5.6197e-05	0.00691487	Tmem51	500578
114	ENSRNOG00000042729	-1.0971	5.61095e-05	0.00691487	Efhc1	301295
115	ENSRNOG00000010763	1.55401	5.73777e-05	0.00696805	Fam181b	499205
116	ENSRNOG00000047653	1.7245	5.75141e-05	0.00696805	Crybb1	25421
117	ENSRNOG00000053159	-3.15129	6.31885e-05	0.0075971	NA	NA
118	ENSRNOG00000020470	-0.63418	6.38632e-05	0.00762004	Slc25a24	310791
119	ENSRNOG00000008517	0.588597	6.74102e-05	0.0078067	Cdc42ep1	315121
120	ENSRNOG00000010626	-1.19215	6.69277e-05	0.0078067	Sphk1	170897
121	ENSRNOG00000020431	-1.51942	6.73314e-05	0.0078067	Matk	60450
122	ENSRNOG00000022975	-1.47382	6.61555e-05	0.0078067	Nfam1	362966
123	ENSRNOG00000018426	-4.15828	6.93422e-05	0.00784496	Apoc1	25292
124	ENSRNOG00000020650	1.89902	6.9733e-05	0.00784496	Slc17a7	116638
125	ENSRNOG00000023485	0.731421	6.95232e-05	0.00784496	Ushbp1	290629
126	ENSRNOG00000008736	-1.41562	7.24373e-05	0.00801037	Slamf8	289237
127	ENSRNOG00000012879	1.1635	7.27291e-05	0.00801037	Fabp3	79131
128	ENSRNOG00000018509	-1.93449	7.22161e-05	0.00801037	Cx3cr1	171056
129	ENSRNOG00000006314	-1.65379	7.38622e-05	0.00807868	Zbp1	171091
130	ENSRNOG00000003759	-0.98085	7.8421e-05	0.00835471	Galc	314360
131	ENSRNOG00000011976	0.641016	7.85078e-05	0.00835471	Nudt7	361413
132	ENSRNOG00000001177	1.0347	8.1203e-05	0.00843142	Acads	64304
133	ENSRNOG00000016346	-0.6959	8.13699e-05	0.00843142	Prkcd	170538
134	ENSRNOG00000016827	0.870191	8.03263e-05	0.00843142	Slc38a3	252919
135	ENSRNOG00000020792	-1.03309	8.1238e-05	0.00843142	Etv4	360635
136	ENSRNOG00000038183	0.867774	8.20968e-05	0.00845114	Heatr4	500692
137	ENSRNOG00000005229	-0.944355	8.52921e-05	0.00866678	Sec16b	89868
138	ENSRNOG00000005153	-0.600802	8.74105e-05	0.00879053	Tedc1	690422
139	ENSRNOG00000042139	-1.45531	8.93711e-05	0.0088528	Clec4a1	362430
140	ENSRNOG00000008134	-1.62526	9.08684e-05	0.00894486	Mefv	58923
141	ENSRNOG00000008129	-0.741378	9.43523e-05	0.0091297	Pla2r1	295631
142	ENSRNOG00000010697	1.1108	9.44852e-05	0.0091297	Hadh	113965
143	ENSRNOG00000058337	-1.4553	9.52968e-05	0.00915198	Plcb2	85240
144	ENSRNOG00000007084	0.97022	9.82566e-05	0.00926672	2019-03-10	303596
145	ENSRNOG00000008572	0.992063	9.76057e-05	0.00926672	Ppcs	298490
146	ENSRNOG00000011821	-1.46238	9.80857e-05	0.00926672	S100a4	24615
147	ENSRNOG00000007628	0.894257	9.94842e-05	0.00932665	Ptp4a3	362930
148	ENSRNOG00000007230	0.676675	0.000106241	0.00963399	Kank3	366848
149	ENSRNOG00000016618	1.54329	0.000109751	0.00963399	Tmem52	100362283
150	ENSRNOG00000016643	-1.05403	0.000113465	0.00963399	Lpcat2	100359680
151	ENSRNOG00000016692	0.95542	0.000108628	0.00963399	Hsdl2	313200
152	ENSRNOG00000017272	0.886341	0.000109633	0.00963399	Mrps27	361883
153	ENSRNOG00000019627	-1.4673	0.000108839	0.00963399	Mybpc2	292879
154	ENSRNOG00000021084	-2.04419	0.000109682	0.00963399	Mpeg1	64552
155	ENSRNOG00000024661	-0.593664	0.000112834	0.00963399	Jpt2	360492
156	ENSRNOG00000026647	-0.71642	0.000113404	0.00963399	Cxcl16	497942
157	ENSRNOG00000042455	-2.6425	0.000113773	0.00963399	Tlr12	362604
158	ENSRNOG00000043451	-2.92164	0.000104684	0.00963399	Spp1	25353
159	ENSRNOG00000057141	-2.2447	0.00010602	0.00963399	RGD1561730	498169
160	ENSRNOG00000057470	0.755653	0.000103412	0.00963399	Pla2g12a	362039
161	ENSRNOG00000003622	-1.23318	0.00012325	0.0103807	Cybb	66021
162	ENSRNOG00000001890	0.774797	0.000128054	0.0106711	Txnrd2	50551
163	ENSRNOG00000002659	-1.90433	0.000127865	0.0106711	Ciita	85483
164	ENSRNOG00000027811	-2.23284	0.000128786	0.0106757	Lilrb4	292594
165	ENSRNOG00000021201	1.08236	0.000131181	0.0108172	Txnip	117514
166	ENSRNOG00000005810	-1.27606	0.000134019	0.0108469	Nlrc4	298784
167	ENSRNOG00000005871	-2.40155	0.000132877	0.0108469	Il1rn	60582
168	ENSRNOG00000014125	-1.6249	0.000134295	0.0108469	Evi2b	100910940
169	ENSRNOG00000061895	-1.72897	0.000134148	0.0108469	Ly49si1	494206
170	ENSRNOG00000004936	-0.658766	0.000139069	0.0110748	Sdc2	25615
171	ENSRNOG00000005670	-0.993837	0.000139226	0.0110748	Art4	312806
172	ENSRNOG00000019491	0.920759	0.000137926	0.0110748	Stard10	293150
173	ENSRNOG00000014104	1.12842	0.000141362	0.0111323	Myo5b	25132
174	ENSRNOG00000056359	-1.70341	0.000145192	0.0113207	NA	NA
175	ENSRNOG00000016234	0.821373	0.000148211	0.0114428	Ciapin1	307649
176	ENSRNOG00000029811	1.22929	0.000148188	0.0114428	Kcne2	171138
177	ENSRNOG00000019728	-1.47174	0.000150179	0.0114976	Itgam	25021
178	ENSRNOG00000045829	-1.66497	0.000151921	0.0115036	Thbs1	445442
179	ENSRNOG00000015416	-0.980213	0.000153992	0.0116046	Nabp1	363227
180	ENSRNOG00000006539	0.688841	0.000157729	0.0116631	Pex16	311203
181	ENSRNOG00000007679	-1.21794	0.000155993	0.0116631	Cyth4	500906
182	ENSRNOG00000001517	0.776212	0.000159092	0.0116939	Pdk1	116551
183	ENSRNOG00000012443	0.840118	0.000160168	0.0116939	Cpt2	25413
184	ENSRNOG00000025094	-1.47895	0.000160373	0.0116939	Gpr183	679975
185	ENSRNOG00000019388	0.668486	0.000162991	0.0117758	Egfl7	245963
186	ENSRNOG00000040108	0.941196	0.000164866	0.0118029	Cd36	29184
187	ENSRNOG00000000585	0.627798	0.000169612	0.0118728	Amd1	81640
188	ENSRNOG00000028711	0.650738	0.000168631	0.0118728	Dgat1	84497
189	ENSRNOG00000049770	1.49241	0.000173635	0.0120474	Cryba4	64348
190	ENSRNOG00000016690	-0.963905	0.00017469	0.0120674	Idi1	89784
191	ENSRNOG00000012390	-1.79676	0.000176228	0.0120955	Npw	259224
192	ENSRNOG00000016120	0.98048	0.000176633	0.0120955	Tlx1	499361
193	ENSRNOG00000015385	0.881942	0.000178318	0.0121261	Pink1	298575
194	ENSRNOG00000016278	-2.47789	0.000179193	0.0121261	Ccl17	117518
195	ENSRNOG00000019203	1.23928	0.000184855	0.0121341	Eya2	156826
196	ENSRNOG00000020332	-0.839287	0.000184901	0.0121341	Tnnt3	24838
197	ENSRNOG00000027434	1.02161	0.000184263	0.0121341	Fitm2	311617
198	ENSRNOG00000028064	-1.88503	0.000182812	0.0121341	Fhad1	500577
199	ENSRNOG00000038328	0.777344	0.00018396	0.0121341	Gjc2	497913
200	ENSRNOG00000015514	-1.50964	0.00018658	0.0121935	Bcat1	29592
201	ENSRNOG00000000854	-1.29865	0.000188022	0.012237	Ncr3	294251
202	ENSRNOG00000013766	1.14189	0.000189208	0.0122635	Acaa2	170465
203	ENSRNOG00000003049	0.724688	0.000191677	0.012272	Hsd17b10	63864
204	ENSRNOG00000009749	0.7124	0.000191613	0.012272	Wdr45	302559
205	ENSRNOG00000018214	-0.965552	0.00019057	0.012272	Bok	29884
206	ENSRNOG00000008816	-2.27285	0.000194108	0.0122779	Gpnmb	113955
207	ENSRNOG00000059827	-0.90425	0.00019519	0.0122969	LOC691995	691995
208	ENSRNOG00000057347	1.22814	0.000199799	0.0125372	Cebpb	24253
209	ENSRNOG00000000386	1.51208	0.000211428	0.0125782	Pbld1	171564
210	ENSRNOG00000002014	-1.60511	0.000206717	0.0125782	Stap1	305269
211	ENSRNOG00000007036	-0.807579	0.000203867	0.0125782	Tgfbr1	29591
212	ENSRNOG00000008831	0.704892	0.000210649	0.0125782	Hcn2	114244
213	ENSRNOG00000013994	-0.786557	0.0002118	0.0125782	Enpp1	85496
214	ENSRNOG00000018413	-1.00191	0.000204442	0.0125782	Per3	78962
215	ENSRNOG00000018797	0.676691	0.000210478	0.0125782	Myrip	360034
216	ENSRNOG00000019721	0.592476	0.000202722	0.0125782	Ypel3	293491
217	ENSRNOG00000020288	0.879853	0.00020854	0.0125782	Slc25a20	117035
218	ENSRNOG00000022331	1.86284	0.000210516	0.0125782	Ccdc78	302996
219	ENSRNOG00000037298	1.38872	0.000211863	0.0125782	RGD1309036	292874
220	ENSRNOG00000048961	-0.730561	0.000210945	0.0125782	Bhlhe41	117095
221	ENSRNOG00000014683	-2.07551	0.000215552	0.0126124	Il1rl2	171106
222	ENSRNOG00000024629	0.820247	0.000216213	0.0126124	Hadha	170670
223	ENSRNOG00000037563	-1.45798	0.000214168	0.0126124	Cd68	287435
224	ENSRNOG00000043366	0.929589	0.000215569	0.0126124	NA	NA
225	ENSRNOG00000009505	-2.73308	0.000218661	0.0126151	Cd164l2	100359977
226	ENSRNOG00000010497	-4.45408	0.000220666	0.0126151	RGD1305807	298077
227	ENSRNOG00000013231	-1.12133	0.000218569	0.0126151	Ptafr	58949
228	ENSRNOG00000018114	0.918413	0.000219938	0.0126151	Acadvl	25363
229	ENSRNOG00000031599	-1.76617	0.000221065	0.0126151	Sh2d1b	501869
230	ENSRNOG00000034134	-1.23962	0.000219923	0.0126151	Cpm	314855
231	ENSRNOG00000002045	0.597573	0.000226605	0.0128846	Anxa3	25291
232	ENSRNOG00000053460	0.89295	0.000228188	0.0129173	Acot3	314304
233	ENSRNOG00000042547	4.54367	0.000232233	0.0130631	NA	NA
234	ENSRNOG00000013886	-0.869777	0.000241206	0.0134716	Fyb1	499537
235	ENSRNOG00000012964	-3.00514	0.000244324	0.0135021	Ccr6	308163
236	ENSRNOG00000015024	-2.66516	0.000244171	0.0135021	Mcoln3	308022
237	ENSRNOG00000036703	-1.49074	0.00024344	0.0135021	Itgax	499271
238	ENSRNOG00000024595	-1.36509	0.000247294	0.0136185	Cers6	366065
239	ENSRNOG00000022884	-1.70488	0.000253065	0.0138395	Cd84	501872
240	ENSRNOG00000018611	1.31694	0.00025796	0.0140584	Tpsb2	29268
241	ENSRNOG00000006094	-0.924417	0.000259268	0.0140809	Cd44	25406
242	ENSRNOG00000033256	-1.63366	0.000261447	0.0141505	LOC691141	691141
243	ENSRNOG00000026053	-2.73011	0.000266104	0.0143532	Grem1	50566
244	ENSRNOG00000001198	1.26927	0.000270832	0.0144658	Fam222a	498193
245	ENSRNOG00000006604	-1.11369	0.000271936	0.0144658	Thy1	24832
246	ENSRNOG00000011947	-1.22111	0.000273947	0.0144658	Tifab	364674
247	ENSRNOG00000017149	-1.15387	0.000274621	0.0144658	Fam131b	500102
248	ENSRNOG00000019854	-1.59201	0.000274494	0.0144658	Napsa	60575
249	ENSRNOG00000002667	-0.73107	0.000284123	0.0148948	Lamc2	192362
250	ENSRNOG00000003950	1.48574	0.000291318	0.0148948	Lvrn	502160
251	ENSRNOG00000014613	-0.862444	0.000292222	0.0148948	Ddah1	64157
252	ENSRNOG00000024330	2.46375	0.000286174	0.0148948	Ngp	301026
253	ENSRNOG00000054860	-1.30839	0.000289973	0.0148948	Clec12a	680338
254	ENSRNOG00000054954	-1.32348	0.000285856	0.0148948	Pirb	65146
255	ENSRNOG00000058940	-1.13274	0.000288968	0.0148948	Rab11fip1	498650
256	ENSRNOG00000059625	-2.9689	0.000290908	0.0148948	RGD1560281	288549
257	ENSRNOG00000006807	2.17883	0.000301067	0.0149393	Aldob	24190
258	ENSRNOG00000009422	0.811681	0.000297721	0.0149393	Hmgcl	79238
259	ENSRNOG00000009822	-1.26216	0.000295169	0.0149393	Tlr2	310553
260	ENSRNOG00000011351	1.97697	0.000296755	0.0149393	Mat1a	25331
261	ENSRNOG00000014940	1.9944	0.000296354	0.0149393	Sfrp5	309377
262	ENSRNOG00000020345	0.775139	0.000298045	0.0149393	Slc25a42	689414
263	ENSRNOG00000021669	-1.27209	0.000301632	0.0149393	Mybl1	297783
264	ENSRNOG00000048831	-1.10289	0.00029902	0.0149393	Sowahc	503306
265	ENSRNOG00000039025	-0.750351	0.000303693	0.0149942	NA	NA
266	ENSRNOG00000012480	-0.621547	0.00030571	0.0150196	Pxylp1	315939
267	ENSRNOG00000050795	-0.771617	0.000306114	0.0150196	NA	NA
268	ENSRNOG00000001052	-0.702967	0.000309604	0.0150968	Slc25a30	361074
269	ENSRNOG00000060899	0.623958	0.000309123	0.0150968	NA	NA
270	ENSRNOG00000004763	-0.939355	0.000315177	0.0150975	Sirpa	25528
271	ENSRNOG00000009538	0.757133	0.000317951	0.0150975	Etfdh	295143
272	ENSRNOG00000009946	-1.38712	0.000313858	0.0150975	Ldlr	300438
273	ENSRNOG00000011334	1.10276	0.000317071	0.0150975	Tmem63c	314332
274	ENSRNOG00000011929	0.691062	0.000316562	0.0150975	Abcd3	25270
275	ENSRNOG00000013290	-1.23947	0.000318246	0.0150975	Nrip3	361625
276	ENSRNOG00000019036	0.995365	0.000316834	0.0150975	Ldhd	307858
277	ENSRNOG00000001684	0.974183	0.000325086	0.0151482	Ripply3	288239
278	ENSRNOG00000003147	0.622932	0.000324012	0.0151482	Sqstm1	113894
279	ENSRNOG00000018170	0.95657	0.000322634	0.0151482	Slc27a1	94172
280	ENSRNOG00000019955	1.04993	0.000324161	0.0151482	Ogdhl	290566
281	ENSRNOG00000057072	1.37364	0.000323738	0.0151482	Slc12a3	54300
282	ENSRNOG00000015051	1.09634	0.000327151	0.0151995	Golga7b	309378
283	ENSRNOG00000008236	1.0119	0.000334714	0.0152009	Decr1	117543
284	ENSRNOG00000019615	1.11767	0.000330527	0.0152009	Colq	29755
285	ENSRNOG00000021526	0.972951	0.000329712	0.0152009	Slc25a34	298606
286	ENSRNOG00000030187	-3.63122	0.00033489	0.0152009	Mmp12	117033
287	ENSRNOG00000032618	-0.635869	0.000331809	0.0152009	Mst1r	300999
288	ENSRNOG00000039754	-1.19502	0.000330209	0.0152009	Rab7b	501854
289	ENSRNOG00000007142	-0.998051	0.000338212	0.0152632	B3gat1	117108
290	ENSRNOG00000010266	-1.39719	0.000337984	0.0152632	Cd180	294706
291	ENSRNOG00000019447	-2.30602	0.000340001	0.0153	Ecel1	60417
292	ENSRNOG00000021174	1.20692	0.000355199	0.0157282	Macrod1	246233
293	ENSRNOG00000024181	1.34683	0.000355507	0.0157282	Tpsab1	54271
294	ENSRNOG00000038835	-1.06609	0.000354222	0.0157282	Cd86	56822
295	ENSRNOG00000058688	-1.57917	0.000353873	0.0157282	NA	NA
296	ENSRNOG00000018522	1.02439	0.000357107	0.0157547	Echs1	140547
297	ENSRNOG00000034026	-0.881724	0.000358444	0.0157695	Lclat1	362702
298	ENSRNOG00000053537	-1.49135	0.000362372	0.0158538	NA	NA
299	ENSRNOG00000016044	-3.53088	0.000365852	0.0159176	Mab21l3	295326
300	ENSRNOG00000011921	-1.21159	0.000371684	0.0160825	Dusp4	60587
301	ENSRNOG00000054008	-0.89136	0.000370718	0.0160825	Scamp5	65171
302	ENSRNOG00000021794	0.635335	0.000372717	0.016083	Znhit2	309177
303	ENSRNOG00000000219	0.624658	0.000375147	0.0161436	Ano10	301111
304	ENSRNOG00000001124	-0.930803	0.000378423	0.0162402	Rnft2	304521
305	ENSRNOG00000036829	-1.14382	0.000382707	0.0163351	Nckap1l	315348
306	ENSRNOG00000004448	0.761482	0.0003872	0.0163658	Acss3	314800
307	ENSRNOG00000029549	0.664524	0.000385243	0.0163658	Eci2	291075
308	ENSRNOG00000056219	-2.38686	0.000387912	0.0163658	Olr1	140914
309	ENSRNOG00000058710	-0.843037	0.000391155	0.0163848	NA	NA
310	ENSRNOG00000003683	2.01164	0.000393427	0.0163928	Glp2r	60432
311	ENSRNOG00000017064	1.08074	0.000395924	0.0164533	Tdrd1	292129
312	ENSRNOG00000009845	0.918558	0.000401373	0.0166184	Acadm	24158
313	ENSRNOG00000017897	-1.83052	0.000405369	0.0166837	Adam8	499285
314	ENSRNOG00000017277	-1.14874	0.000410827	0.0168066	Igsf6	171064
315	ENSRNOG00000015980	-0.664838	0.00041312	0.0168566	Dclre1c	259171
316	ENSRNOG00000055650	-1.40208	0.000415447	0.0169077	Pou2f2	117058
317	ENSRNOG00000010263	1.76453	0.000420989	0.0170452	Cldn11	84588
318	ENSRNOG00000042230	-2.08331	0.000423783	0.0171143	RGD1307182	316207
319	ENSRNOG00000020342	-0.739066	0.000430691	0.0173075	Samd11	102549710
320	ENSRNOG00000009556	-3.68974	0.000432803	0.0173451	Prokr1	192648
321	ENSRNOG00000012543	-0.818112	0.000440453	0.017518	Mcm3	316273
322	ENSRNOG00000013902	-0.92021	0.000439552	0.017518	P2ry12	64803
323	ENSRNOG00000014480	0.613704	0.00044274	0.0175646	Sys1	685079
324	ENSRNOG00000001128	0.710246	0.000451381	0.0177288	Tesc	288689
325	ENSRNOG00000001173	0.992916	0.00045109	0.0177288	Cabp1	171051
326	ENSRNOG00000020072	-0.839899	0.000450673	0.0177288	Pcdhb9	680047
327	ENSRNOG00000017466	-0.849128	0.000472458	0.0183734	Kif5b	117550
328	ENSRNOG00000048651	1.09386	0.000471768	0.0183734	Nrtn	84423
329	ENSRNOG00000012109	-1.34277	0.000478114	0.0184287	Otulinl	310190
330	ENSRNOG00000015894	-1.15671	0.000476305	0.0184287	Dock8	499337
331	ENSRNOG00000033235	-0.664094	0.000482027	0.0184623	Relb	100360982
332	ENSRNOG00000013925	-0.600504	0.000486456	0.0185065	Nox4	85431
333	ENSRNOG00000013003	1.37765	0.000491706	0.0186611	Srms	296472
334	ENSRNOG00000033693	-1.82227	0.000496289	0.0187535	NA	NA
335	ENSRNOG00000058993	-1.45547	0.000496521	0.0187535	LOC690097	690097
336	ENSRNOG00000020716	-0.64321	0.000500565	0.018861	Axl	308444
337	ENSRNOG00000008176	-1.61753	0.000505868	0.0188814	Nppa	24602
338	ENSRNOG00000010529	-0.837933	0.000504801	0.0188814	Thbs2	292406
339	ENSRNOG00000015162	0.601578	0.000506268	0.0188814	Lonp2	291922
340	ENSRNOG00000033741	1.07927	0.000508865	0.0189024	Ankrd34a	295283
341	ENSRNOG00000017165	0.704292	0.000510186	0.0189069	Akr1e2	307091
342	ENSRNOG00000010319	-1.05389	0.000513831	0.0189292	Lcp1	306071
343	ENSRNOG00000010800	0.799739	0.000513589	0.0189292	Hadhb	171155
344	ENSRNOG00000060365	1.02593	0.000514392	0.0189292	NA	NA
345	ENSRNOG00000037718	1.46941	0.000517684	0.0190059	Cfap52	303233
346	ENSRNOG00000048174	0.846619	0.0005218	0.0190681	Uqcrq	497902
347	ENSRNOG00000023628	-0.88601	0.000526047	0.0191788	Tmem106a	287722
348	ENSRNOG00000046276	-2.57466	0.000534697	0.0194491	Myh3	24583
349	ENSRNOG00000001302	0.674821	0.000543482	0.019614	Adora2a	25369
350	ENSRNOG00000007862	0.815088	0.000546702	0.019614	Acat1	25014
351	ENSRNOG00000010958	0.660429	0.000545704	0.019614	Prdx3	64371
352	ENSRNOG00000020517	0.601298	0.000541077	0.019614	Prrg2	361570
353	ENSRNOG00000026702	-1.33442	0.000544773	0.019614	Jaml	315610
354	ENSRNOG00000047046	0.93224	0.000542721	0.019614	Plin4	363331
355	ENSRNOG00000016033	0.751614	0.000550125	0.0196473	Endog	362100
356	ENSRNOG00000023708	-1.00525	0.000549133	0.0196473	Tmem176a	297077
357	ENSRNOG00000002079	2.16076	0.000558409	0.0197902	Mapk10	25272
358	ENSRNOG00000021098	0.694861	0.000559151	0.0197902	Rasgrp2	361714
359	ENSRNOG00000061373	-0.709487	0.000555846	0.0197902	Loxl3	312478
360	ENSRNOG00000021004	0.593526	0.00056054	0.0197949	Rasip1	292912
361	ENSRNOG00000018239	0.735993	0.000569781	0.0200684	Dhrs4	266686
362	ENSRNOG00000019780	-1.59209	0.000570834	0.0200684	Sypl2	362018
363	ENSRNOG00000013954	-0.766979	0.000572647	0.0200873	Alpl	25586
364	ENSRNOG00000004901	0.666461	0.000574175	0.0200961	Slc4a1ap	298805
365	ENSRNOG00000000521	0.802117	0.000579107	0.0201791	Cdkn1a	114851
366	ENSRNOG00000004772	-0.889469	0.000584938	0.0203372	Cytip	311047
367	ENSRNOG00000046171	0.825823	0.0005893	0.0204203	NA	NA
368	ENSRNOG00000011970	0.957492	0.000593701	0.0205061	Tmem82	298605
369	ENSRNOG00000000655	-0.974593	0.000599431	0.0205864	Ptprc	24699
370	ENSRNOG00000050697	-1.17861	0.000599947	0.0205864	Ctsz	252929
371	ENSRNOG00000005587	0.825149	0.000602149	0.0206171	Suclg1	114597
372	ENSRNOG00000010092	0.99543	0.0006066	0.0206941	Magix	317379
373	ENSRNOG00000046377	0.99341	0.000607026	0.0206941	Btnl9	684480
374	ENSRNOG00000017869	-1.18276	0.000609373	0.0207292	Irf8	292060
375	ENSRNOG00000024000	-1.4286	0.000612768	0.020755	Cd22	308501
376	ENSRNOG00000042869	0.763145	0.000618492	0.0208431	LOC103693430	103693430
377	ENSRNOG00000012756	-1.95549	0.000634589	0.0209974	Slc25a43	298318
378	ENSRNOG00000018505	0.884387	0.000633658	0.0209974	Cidea	291541
379	ENSRNOG00000027787	-0.992506	0.000628742	0.0209974	Cdc6	360621
380	ENSRNOG00000045636	-0.928747	0.000629799	0.0209974	Fasn	50671
381	ENSRNOG00000047565	0.997913	0.000631609	0.0209974	LOC100911186	100911186
382	ENSRNOG00000048472	-2.76478	0.000634321	0.0209974	Comp	25304
383	ENSRNOG00000010018	-1.33722	0.000638792	0.0210146	Clec4a3	362431
384	ENSRNOG00000010633	0.805932	0.000639112	0.0210146	Acsl1	25288
385	ENSRNOG00000016573	0.990847	0.000637327	0.0210146	Dgat2	252900
386	ENSRNOG00000053560	1.09724	0.000642909	0.0210945	NA	NA
387	ENSRNOG00000058497	0.589333	0.000648216	0.0211108	Fdxr	79122
388	ENSRNOG00000009360	-1.14338	0.000650317	0.0211185	Sh3bp1	300067
389	ENSRNOG00000030183	-1.18133	0.000658583	0.021343	Plod2	300901
390	ENSRNOG00000008409	-1.09468	0.000665043	0.0213997	Myo1f	314654
391	ENSRNOG00000012966	0.841408	0.000666169	0.0213997	Acadl	25287
392	ENSRNOG00000019361	-0.617562	0.000669845	0.0213997	Inpp5j	171088
393	ENSRNOG00000006931	0.653264	0.000678714	0.0216391	Eepd1	315500
394	ENSRNOG00000006118	0.678219	0.000680456	0.0216509	Klf10	81813
395	ENSRNOG00000021027	-1.33174	0.000682707	0.0216787	Dbp	24309
396	ENSRNOG00000006526	-0.652556	0.000693895	0.0219619	Sema3c	296787
397	ENSRNOG00000017446	0.83588	0.000698997	0.0220184	Ndufs8	293652
398	ENSRNOG00000045743	2.69462	0.000704077	0.0220901	Etnppl	687071
399	ENSRNOG00000058827	-1.40311	0.000702898	0.0220901	Six2	366542
400	ENSRNOG00000001527	-1.9668	0.000731894	0.022522	Cd80	25408
401	ENSRNOG00000004192	-1.07795	0.000729885	0.022522	Arhgap30	498282
402	ENSRNOG00000004666	-0.922768	0.000724885	0.022522	Prr5l	362171
403	ENSRNOG00000007829	0.59258	0.000740725	0.022522	Lactb2	297768
404	ENSRNOG00000009331	-1.19231	0.000738572	0.022522	Hck	25734
405	ENSRNOG00000021200	0.713573	0.00073561	0.022522	Hjv	310681
406	ENSRNOG00000028247	-0.899407	0.000722728	0.022522	Ankrd13d	361699
407	ENSRNOG00000006119	1.11244	0.000755783	0.0228476	Slc7a15	298873
408	ENSRNOG00000028330	0.748126	0.000758451	0.0228843	NA	NA
409	ENSRNOG00000050630	0.641696	0.00076745	0.0231115	NA	NA
410	ENSRNOG00000052940	-3.8579	0.000769112	0.0231174	NA	NA
411	ENSRNOG00000006231	-0.887366	0.000774689	0.0232407	Ptpro	50677
412	ENSRNOG00000021199	-1.05821	0.000776529	0.0232516	Fcgr1a	295279
413	ENSRNOG00000012736	0.674426	0.000789487	0.0235528	Sssca1	689397
414	ENSRNOG00000059903	-0.762291	0.000790814	0.0235528	Thbs3	681309
415	ENSRNOG00000009433	-1.08496	0.000794299	0.0235556	Mcub	295462
416	ENSRNOG00000015233	0.755179	0.000795657	0.0235556	Etfa	300726
417	ENSRNOG00000058842	-1.54795	0.000792826	0.0235556	Sptbn2	29211
418	ENSRNOG00000028077	-1.947	0.000798341	0.0235632	Cfap44	363782
419	ENSRNOG00000001216	-0.99055	0.000801388	0.0235923	Trpm2	294329
420	ENSRNOG00000002194	0.614477	0.00081016	0.0237821	Coq2	498332
421	ENSRNOG00000018778	-1.21082	0.000810855	0.0237821	Cadm1	363058
422	ENSRNOG00000002343	-1.38674	0.000819687	0.0238838	Uchl1	29545
423	ENSRNOG00000018796	0.800029	0.000821905	0.0238838	Herpud1	85430
424	ENSRNOG00000036677	-1.07779	0.000821251	0.0238838	Slc16a3	80878
425	ENSRNOG00000012439	-0.798611	0.000835997	0.024204	Bid	64625
426	ENSRNOG00000026965	1.04716	0.000843042	0.0243185	Tmem140	362334
427	ENSRNOG00000039204	-1.51751	0.000847621	0.0244059	Pram1	362848
428	ENSRNOG00000052695	-1.30775	0.000859025	0.0246441	LOC102549869	102549869
429	ENSRNOG00000017882	-1.03243	0.000873463	0.0247161	Camk1d	307124
430	ENSRNOG00000018952	0.602705	0.000869101	0.0247161	Sema3g	290562
431	ENSRNOG00000025001	-0.977552	0.000868914	0.0247161	Pcolce	29569
432	ENSRNOG00000021095	1.91665	0.000876899	0.0247512	Fxyd3	116831
433	ENSRNOG00000002434	-0.756192	0.000881907	0.0247594	Tmem100	497979
434	ENSRNOG00000015036	-1.09547	0.000881815	0.0247594	Ctgf	64032
435	ENSRNOG00000036728	-1.976	0.000879506	0.0247594	Cd300lb	501738
436	ENSRNOG00000025518	1.17801	0.000894367	0.0250646	Carmil3	361041
437	ENSRNOG00000005825	-1.28675	0.00090061	0.0251495	Lyz2	25211
438	ENSRNOG00000050968	-1.57851	0.000908099	0.025225	Ptger2	81752
439	ENSRNOG00000006901	0.601136	0.00090991	0.0252308	Cd320	362851
440	ENSRNOG00000031890	-1.06835	0.000913073	0.0252626	Ncam1	24586
441	ENSRNOG00000061587	0.667896	0.000919083	0.0253512	Metap1d	311748
442	ENSRNOG00000021096	0.654799	0.000921858	0.0253833	Tmem143	308593
443	ENSRNOG00000058283	-0.663355	0.00092777	0.0255015	NA	NA
444	ENSRNOG00000021056	-0.704243	0.000932337	0.0255824	Kcnj14	276720
445	ENSRNOG00000012720	-0.712012	0.000934027	0.0255842	Irx4	306655
446	ENSRNOG00000015117	0.839747	0.00093778	0.0256424	Lrrc39	691307
447	ENSRNOG00000001224	-1.19343	0.000942428	0.0257034	Itgb2	309684
448	ENSRNOG00000011022	1.75901	0.000946247	0.0257076	Mep1a	25684
449	ENSRNOG00000033906	0.646014	0.000946693	0.0257076	Zfp667	308326
450	ENSRNOG00000001704	-1.32841	0.000956602	0.0257235	Runx1	50662
451	ENSRNOG00000010478	-2.9045	0.00095592	0.0257235	Serpina3n	24795
452	ENSRNOG00000015411	-1.14204	0.000962883	0.0257235	Apobec1	25383
453	ENSRNOG00000017012	0.775961	0.000961641	0.0257235	Coq7	25249
454	ENSRNOG00000023209	-1.78916	0.000950119	0.0257235	Slamf7	364049
455	ENSRNOG00000024728	-0.978387	0.000963091	0.0257235	Arhgap22	306279
456	ENSRNOG00000029784	-1.4378	0.000953584	0.0257235	Pak1	29431
457	ENSRNOG00000037190	-1.22946	0.00096361	0.0257235	Cd101	310727
458	ENSRNOG00000005335	1.61427	0.000968534	0.0257893	Galnt13	311039
459	ENSRNOG00000050805	0.968354	0.000972627	0.0257893	Tsc22d4	684980
460	ENSRNOG00000014656	0.895279	0.000976137	0.0258112	Cox8b	25250
461	ENSRNOG00000016257	-1.14816	0.000978368	0.0258112	Cotl1	361422
462	ENSRNOG00000001989	-0.897524	0.00098096	0.0258171	Alcam	79559
463	ENSRNOG00000007923	-1.27971	0.000992617	0.0259696	Cgref1	245918
464	ENSRNOG00000024120	-1.36032	0.000994586	0.025978	Rxfp1	295144
465	ENSRNOG00000011404	0.66612	0.000997942	0.0259852	Chkb	29367
466	ENSRNOG00000020699	-1.02936	0.00100527	0.0260841	Cd37	29185
467	ENSRNOG00000042860	-2.10059	0.00101037	0.0261731	Pappa2	680415
468	ENSRNOG00000006591	-0.705179	0.00102122	0.0264107	Fam163b	685169
469	ENSRNOG00000006940	-1.0129	0.00103385	0.0265993	Ncf4	500904
470	ENSRNOG00000007290	0.810737	0.00103875	0.0265993	Atp1a2	24212
471	ENSRNOG00000016041	-1.33407	0.00103943	0.0265993	Zc3h12d	308266
472	ENSRNOG00000019424	-1.48537	0.00103775	0.0265993	Aspdh	292875
473	ENSRNOG00000024568	0.866087	0.00104193	0.0265993	Ndufs7	362837
474	ENSRNOG00000001314	-0.665989	0.00105406	0.026722	Fam20c	304334
475	ENSRNOG00000016558	1.1016	0.0010573	0.026722	Pllp	64364
476	ENSRNOG00000047551	1.28538	0.0010551	0.026722	LOC100911615	100911615
477	ENSRNOG00000059125	2.89172	0.0010587	0.026722	NA	NA
478	ENSRNOG00000042419	0.684345	0.00106341	0.0267551	Acyp2	364224
479	ENSRNOG00000000640	-1.52575	0.00107546	0.0268867	Egr2	114090
480	ENSRNOG00000013532	1.00328	0.00107717	0.0268867	Pgam2	24959
481	ENSRNOG00000020659	0.603937	0.00107055	0.0268867	Mrpl4	363023
482	ENSRNOG00000030225	0.865732	0.00107301	0.0268867	Clpx	300786
483	ENSRNOG00000002926	-0.682946	0.00108271	0.0269721	Uap1	498272
484	ENSRNOG00000002948	-0.73761	0.00108745	0.0269721	Abcc3	140668
485	ENSRNOG00000008837	-1.17121	0.00108485	0.0269721	Ass1	25698
486	ENSRNOG00000013211	0.620651	0.00108729	0.0269721	Chchd3	296966
487	ENSRNOG00000028356	0.874355	0.00110495	0.0273201	Chchd10	361824
488	ENSRNOG00000017286	1.20124	0.00111136	0.0273498	Ephx2	65030
489	ENSRNOG00000021560	-1.47976	0.00111089	0.0273498	Cass4	296409
490	ENSRNOG00000023387	1.04736	0.00111007	0.0273498	LOC679739	679739
491	ENSRNOG00000013847	0.748018	0.00112187	0.0274705	Nova2	292681
492	ENSRNOG00000017445	-1.07167	0.00112498	0.0274705	Tubb2b	291081
493	ENSRNOG00000032134	0.777815	0.00112269	0.0274705	Uqcrc1	301011
494	ENSRNOG00000047363	-1.32384	0.00112333	0.0274705	Kcnk13	64120
495	ENSRNOG00000020956	0.678412	0.00113027	0.0275144	Bcat2	64203
496	ENSRNOG00000022239	0.658759	0.00112999	0.0275144	Trarg1	360576
497	ENSRNOG00000007407	0.954086	0.00113402	0.0275206	Ndufa12	299739
498	ENSRNOG00000020837	1.26782	0.00113373	0.0275206	Cd300lg	684984
499	ENSRNOG00000060851	0.934921	0.00114383	0.0276376	NA	NA
500	ENSRNOG00000007967	0.720384	0.00118379	0.0285088	Sdhb	298596
501	ENSRNOG00000013433	1.52804	0.00119291	0.0286408	NA	NA
502	ENSRNOG00000032844	-1.23942	0.00119258	0.0286408	RT1-Da	294269
503	ENSRNOG00000038722	-1.8185	0.0011954	0.0286568	NA	NA
504	ENSRNOG00000052080	-0.921337	0.00119841	0.028669	Camk2b	24245
505	ENSRNOG00000055450	0.942485	0.00119955	0.028669	NA	NA
506	ENSRNOG00000001476	-2.40042	0.00120614	0.0286959	Cldn4	304407
507	ENSRNOG00000004003	-0.775767	0.00122471	0.0290499	Dusp10	63995
508	ENSRNOG00000007925	0.719762	0.00123181	0.0291376	Pak6	296078
509	ENSRNOG00000056881	1.85111	0.0012355	0.0291742	LOC102546868	102546868
510	ENSRNOG00000010830	0.813423	0.00123807	0.0291905	Slc25a4	85333
511	ENSRNOG00000055078	0.880971	0.0012399	0.0291905	Cyp4b1	24307
512	ENSRNOG00000006420	0.635623	0.00124612	0.0292932	Rbm38	366262
513	ENSRNOG00000055221	2.37321	0.00125243	0.0293975	Acot1	50559
514	ENSRNOG00000006641	-1.19461	0.00125831	0.0294477	Dbh	25699
515	ENSRNOG00000019211	-0.918095	0.00125757	0.0294477	Olfml3	310743
516	ENSRNOG00000017311	0.745915	0.00126418	0.0294538	Me3	361602
517	ENSRNOG00000025705	-0.74741	0.00126797	0.0294986	Armcx2	367903
518	ENSRNOG00000028566	-0.975385	0.00127851	0.0296562	Pld4	362792
519	ENSRNOG00000007955	1.02822	0.00130994	0.029833	Timp4	680130
520	ENSRNOG00000014259	-1.68357	0.00129546	0.029833	Mycl	298506
521	ENSRNOG00000016782	-1.67428	0.00131076	0.029833	Tnfrsf8	25069
522	ENSRNOG00000017157	-0.783309	0.00130732	0.029833	Trim69	311373
523	ENSRNOG00000026310	-1.72077	0.00130692	0.029833	2019-03-01	361135
524	ENSRNOG00000052219	-1.0599	0.00130086	0.029833	Gm2a	282838
525	ENSRNOG00000058775	-2.3002	0.00130564	0.029833	Ly49s7	494203
526	ENSRNOG00000020480	-0.612641	0.00131285	0.0298376	Fads1	84575
527	ENSRNOG00000030238	0.728009	0.00131549	0.0298545	Fndc5	260327
528	ENSRNOG00000010208	-1.76779	0.00132149	0.0298946	Timp1	116510
529	ENSRNOG00000017874	-1.0826	0.00132021	0.0298946	Cd53	24251
530	ENSRNOG00000021424	-1.22143	0.00132858	0.0298946	Cd300lf	287818
531	ENSRNOG00000048237	0.743596	0.001327	0.0298946	Tcta	306587
532	ENSRNOG00000052064	-1.28861	0.00132865	0.0298946	Parvg	689069
533	ENSRNOG00000001158	-0.73593	0.00134434	0.0300864	Abcg1	85264
534	ENSRNOG00000013747	-1.00856	0.00134482	0.0300864	Sh3bp2	305450
535	ENSRNOG00000018999	-0.691896	0.00134247	0.0300864	Cdc14b	361195
536	ENSRNOG00000011820	-1.87426	0.00136177	0.0302718	Acpp	56780
537	ENSRNOG00000012208	-1.26673	0.00136333	0.0302718	Itgb7	25713
538	ENSRNOG00000015461	-0.800757	0.00135898	0.0302718	Serpine2	29366
539	ENSRNOG00000024128	0.665693	0.00136463	0.0302718	Aco2	79250
540	ENSRNOG00000004766	-0.693437	0.00136674	0.030276	Glis2	302946
541	ENSRNOG00000014815	0.703374	0.0013698	0.030301	Myoz2	295426
542	ENSRNOG00000015835	-0.727731	0.00137627	0.030359	Cacna2d2	300992
543	ENSRNOG00000027593	0.89048	0.00137615	0.030359	NA	NA
544	ENSRNOG00000030478	0.722414	0.0013917	0.0306564	NA	NA
545	ENSRNOG00000039530	-1.23185	0.00139659	0.0306564	Ccl27	362505
546	ENSRNOG00000043201	0.754198	0.00139754	0.0306564	Coq8a	360887
547	ENSRNOG00000020300	-0.995704	0.00140148	0.0307	Lsp1	361680
548	ENSRNOG00000021156	0.640118	0.0014126	0.0309006	Vegfb	89811
549	ENSRNOG00000020030	-0.887163	0.00143133	0.0311445	Crlf1	290655
550	ENSRNOG00000012619	0.848953	0.00144185	0.0313228	Epor	24336
551	ENSRNOG00000021206	0.655078	0.00144865	0.031409	Pla2g16	24913
552	ENSRNOG00000037076	-1.9208	0.00145201	0.0314138	LOC689757	689757
553	ENSRNOG00000031930	-0.999047	0.00146228	0.0315925	Bin2	366988
554	ENSRNOG00000031099	0.955883	0.0014825	0.0319019	Tmprss12	100362912
555	ENSRNOG00000000302	0.759029	0.00149993	0.032113	Sesn1	294518
556	ENSRNOG00000008949	-0.827642	0.00150676	0.032113	Synpo2l	305675
557	ENSRNOG00000010161	0.731894	0.00151765	0.0322731	Myo10	310178
558	ENSRNOG00000039656	-1.57317	0.00152705	0.0324137	Abca17	287112
559	ENSRNOG00000010438	0.746456	0.00153338	0.0324606	Cpt1b	25756
560	ENSRNOG00000043182	-1.23611	0.00153246	0.0324606	2019-09-06	691335
561	ENSRNOG00000029598	-1.33283	0.00155087	0.0327868	Robo2	84409
562	ENSRNOG00000000699	-0.816131	0.00156681	0.0328155	Selplg	363930
563	ENSRNOG00000017243	0.628948	0.00156536	0.0328155	Bnip3	84480
564	ENSRNOG00000020464	0.631264	0.00155751	0.0328155	Mrpl54	299628
565	ENSRNOG00000022946	0.661301	0.00155734	0.0328155	Slc22a3	29504
566	ENSRNOG00000036484	2.31542	0.0015639	0.0328155	NA	NA
567	ENSRNOG00000055484	1.62851	0.00156298	0.0328155	NA	NA
568	ENSRNOG00000013914	-1.40381	0.00157518	0.0329471	Gpr132	314480
569	ENSRNOG00000059142	0.598378	0.00158626	0.0331348	Dtwd2	361326
570	ENSRNOG00000043866	0.87006	0.00159301	0.0332316	NA	NA
571	ENSRNOG00000016846	-0.836802	0.00159928	0.0333183	Pik3cd	366508
572	ENSRNOG00000006079	-0.95344	0.00160911	0.0333421	Psd4	311785
573	ENSRNOG00000007942	-1.71432	0.00160719	0.0333421	Fscn3	296947
574	ENSRNOG00000003772	-0.844808	0.00162166	0.0334532	Csrp2	29317
575	ENSRNOG00000015774	0.717793	0.00162272	0.0334532	Mreg	501162
576	ENSRNOG00000053260	-1.15483	0.00163423	0.0336459	Lilrb3l	361493
577	ENSRNOG00000003613	-0.709011	0.00164342	0.0337909	Mid1	54252
578	ENSRNOG00000042503	0.784424	0.00164968	0.0338312	Ndufv2	81728
579	ENSRNOG00000019737	-0.747687	0.00165867	0.0339273	Sema4a	310630
580	ENSRNOG00000048195	0.64507	0.00165709	0.0339273	Nudt13	682978
581	ENSRNOG00000016678	-0.848615	0.0016673	0.0340596	Angptl2	171100
582	ENSRNOG00000000137	-1.30683	0.00167335	0.0340724	Ly86	291359
583	ENSRNOG00000008586	-1.78927	0.00167876	0.0340724	Aldh1l2	299699
584	ENSRNOG00000053201	0.90928	0.00168172	0.0340724	Gpcpd1	362219
585	ENSRNOG00000054840	1.71972	0.00168307	0.0340724	NA	NA
586	ENSRNOG00000056714	-0.87915	0.00168042	0.0340724	Sla	338477
587	ENSRNOG00000010045	-1.09638	0.00169627	0.0342955	Clec4a	474143
588	ENSRNOG00000007632	-0.710083	0.00171069	0.0343665	Mss51	289904
589	ENSRNOG00000016156	-0.895861	0.00170682	0.0343665	Nptxr	81005
590	ENSRNOG00000002723	-0.85993	0.00172574	0.0346035	Sele	25544
591	ENSRNOG00000048874	1.04205	0.00172908	0.0346035	Gckr	25658
592	ENSRNOG00000003597	-1.19839	0.00173271	0.0346321	Tuba4a	316531
593	ENSRNOG00000019180	-0.598372	0.00174225	0.0347788	Acsl4	113976
594	ENSRNOG00000060528	-0.682256	0.00174788	0.0348471	Cacna1g	29717
595	ENSRNOG00000018895	-3.39031	0.00175111	0.0348673	Mchr1	83567
596	ENSRNOG00000024539	0.669585	0.00175537	0.0349079	Ndufb6	297990
597	ENSRNOG00000013745	-1.19247	0.00176904	0.035003	Ctrc	362653
598	ENSRNOG00000013949	0.765806	0.00176566	0.035003	Idh2	361596
599	ENSRNOG00000017159	-2.11833	0.00176684	0.035003	Dsc3	307563
600	ENSRNOG00000025184	-2.51785	0.00176468	0.035003	Prss35	315866
601	ENSRNOG00000027017	-0.609726	0.00177914	0.0350384	Rnasel	359726
602	ENSRNOG00000047349	-1.04728	0.00177973	0.0350384	NA	NA
603	ENSRNOG00000008246	-0.646317	0.00178855	0.0351682	Emilin1	298845
604	ENSRNOG00000023320	1.10239	0.00179229	0.0351856	Tspan1	298436
605	ENSRNOG00000057092	-1.15145	0.00180381	0.0352482	Slfn4	114247
606	ENSRNOG00000017032	0.706304	0.00181471	0.0353733	Atp5f1a	65262
607	ENSRNOG00000020058	0.820376	0.00182265	0.0354405	Celsr2	83465
608	ENSRNOG00000047052	0.729119	0.00182244	0.0354405	Clpp	301117
609	ENSRNOG00000013578	-1.21961	0.00184373	0.0357619	Trem2	301227
610	ENSRNOG00000000855	-1.38556	0.00184805	0.0358003	Lst1	64569
611	ENSRNOG00000029205	-0.748614	0.00185025	0.0358003	Zfp354c	78972
612	ENSRNOG00000016225	-0.83157	0.00185718	0.0358464	Fgd3	361223
613	ENSRNOG00000048187	0.796278	0.00186457	0.0359449	Epop	691153
614	ENSRNOG00000020694	-1.5385	0.0018798	0.036106	Icam5	313785
615	ENSRNOG00000002159	0.680541	0.00189428	0.0361635	Gpat3	305166
616	ENSRNOG00000007587	1.05479	0.0018925	0.0361635	Tcp11l2	314683
617	ENSRNOG00000017703	-0.904525	0.00188525	0.0361635	Unc93b1	361689
618	ENSRNOG00000048273	2.25867	0.00189358	0.0361635	Apod	25239
619	ENSRNOG00000012579	-0.595332	0.00190361	0.0361787	Tlcd1	287472
620	ENSRNOG00000026548	1.33355	0.00190161	0.0361787	Dhrs7c	287411
621	ENSRNOG00000050315	0.895085	0.00190426	0.0361787	Dcxr	171408
622	ENSRNOG00000002607	-0.686424	0.00192135	0.0363268	Sox9	140586
623	ENSRNOG00000008086	0.626115	0.00192966	0.0363706	Dpf3	299186
624	ENSRNOG00000010688	0.708636	0.00194203	0.0363706	Nrgn	64356
625	ENSRNOG00000016267	1.00174	0.00193885	0.0363706	Chst15	286974
626	ENSRNOG00000019675	-0.803163	0.00193909	0.0363706	Pycard	282817
627	ENSRNOG00000056112	0.720508	0.00193481	0.0363706	NA	NA
628	ENSRNOG00000004409	-0.806106	0.00196355	0.0366855	Sash3	317578
629	ENSRNOG00000009471	-1.07158	0.00198684	0.0369017	Epsti1	498547
630	ENSRNOG00000014258	-1.01427	0.00198114	0.0369017	Rab32	365042
631	ENSRNOG00000018106	0.748176	0.00198461	0.0369017	Neu3	117185
632	ENSRNOG00000025868	1.39737	0.00198618	0.0369017	Klhl33	100362676
633	ENSRNOG00000046261	-1.19326	0.0019923	0.0369597	Acp5	25732
634	ENSRNOG00000000034	-0.759683	0.00199661	0.0369959	Nuak2	289419
635	ENSRNOG00000061684	0.755576	0.00199975	0.0370106	Ndufa9	362440
636	ENSRNOG00000028016	-1.0231	0.00200823	0.0370804	Ncf2	364018
637	ENSRNOG00000045888	0.895286	0.00200799	0.0370804	RGD1562667	501742
638	ENSRNOG00000009530	0.684055	0.00201864	0.0372273	Uchl3	498560
639	ENSRNOG00000017851	0.772356	0.00202091	0.0372273	Etfb	292845
640	ENSRNOG00000007012	-1.25481	0.00203234	0.0373505	Ly75	499800
641	ENSRNOG00000048704	0.880405	0.0020318	0.0373505	NA	NA
642	ENSRNOG00000000525	-0.947341	0.00204359	0.0373788	Pi16	294312
643	ENSRNOG00000005574	-1.14174	0.00204869	0.0373788	Adamts8	300475
644	ENSRNOG00000012160	-0.815524	0.00204445	0.0373788	Syk	25155
645	ENSRNOG00000013793	0.750417	0.00204423	0.0373788	C1qtnf9	364395
646	ENSRNOG00000022256	-0.613797	0.00205524	0.0373788	Cxcl10	245920
647	ENSRNOG00000042468	-2.09065	0.00205011	0.0373788	LOC680920	680920
648	ENSRNOG00000046280	-0.967709	0.00205435	0.0373788	Tceal5	680282
649	ENSRNOG00000055962	-1.14575	0.00205201	0.0373788	Bgn	25181
650	ENSRNOG00000017163	-0.66504	0.0020661	0.0374466	Pfkp	60416
651	ENSRNOG00000031515	-1.0058	0.00206555	0.0374466	Klra1	494194
652	ENSRNOG00000020607	0.744782	0.00206931	0.0374617	Bckdha	25244
653	ENSRNOG00000001551	0.625588	0.00208898	0.0376135	Atp5pf	94271
654	ENSRNOG00000015869	0.665216	0.00208402	0.0376135	Pccb	24624
655	ENSRNOG00000019482	-0.751772	0.00209934	0.0376195	Gnao1	50664
656	ENSRNOG00000047606	-1.42326	0.00209953	0.0376195	Bcl2a1	170929
657	ENSRNOG00000004537	1.02323	0.00210948	0.0377549	Rxrg	83574
658	ENSRNOG00000004245	0.628497	0.00213314	0.0380919	Mgst3	289197
659	ENSRNOG00000008079	0.631194	0.0021443	0.0382044	Ugp2	289827
660	ENSRNOG00000042189	-0.589596	0.00214885	0.0382423	Rab31	246324
661	ENSRNOG00000012347	0.610971	0.00216308	0.0383048	Gata2	25159
662	ENSRNOG00000022859	-1.35412	0.00216731	0.0383048	Trem1	301229
663	ENSRNOG00000053494	0.630847	0.00216418	0.0383048	Mcpt1l1	100360872
664	ENSRNOG00000014128	0.669967	0.00218093	0.0384225	Ecsit	300447
665	ENSRNOG00000024264	-0.632213	0.00218554	0.0384605	Amz1	304317
666	ENSRNOG00000000515	-1.53225	0.00218822	0.0384648	Mapk13	29513
667	ENSRNOG00000034258	-1.0939	0.00219996	0.038585	Xirp2	311098
668	ENSRNOG00000003279	0.762873	0.00220495	0.0386295	Syce2	364976
669	ENSRNOG00000011201	0.718437	0.00221346	0.0387192	Cmtm8	301045
670	ENSRNOG00000027784	-0.909976	0.00221498	0.0387192	Tsku	308843
671	ENSRNOG00000000436	0.720122	0.0022474	0.0391174	Egfl8	406166
672	ENSRNOG00000009912	-1.25793	0.00225266	0.0391174	Fgr	79113
673	ENSRNOG00000016818	0.623207	0.00224078	0.0391174	Fgfr3	84489
674	ENSRNOG00000004698	-0.826483	0.00227432	0.0392339	Cd244	64025
675	ENSRNOG00000015408	-1.71736	0.00227088	0.0392339	Vil1	316521
676	ENSRNOG00000015460	1.80768	0.00227221	0.0392339	Tm4sf20	691066
677	ENSRNOG00000032522	1.08112	0.00228143	0.0393135	NA	NA
678	ENSRNOG00000017481	0.657649	0.00229471	0.0394769	Sucla2	361071
679	ENSRNOG00000003452	0.721701	0.00232153	0.0397869	Asb11	302666
680	ENSRNOG00000031167	0.845496	0.00233996	0.0400592	NA	NA
681	ENSRNOG00000000825	0.651877	0.00235243	0.040065	Calhm5	294431
682	ENSRNOG00000001311	-1.64294	0.00236065	0.040065	Rab36	690407
683	ENSRNOG00000014098	0.596612	0.00235959	0.040065	Pold2	289758
684	ENSRNOG00000017780	0.80823	0.00235774	0.040065	Akr7a2	171445
685	ENSRNOG00000020563	1.41009	0.0023497	0.040065	Cma1	25627
686	ENSRNOG00000032204	0.690937	0.00234728	0.040065	NA	NA
687	ENSRNOG00000049115	-1.15641	0.00235687	0.040065	Ccr5	117029
688	ENSRNOG00000018659	-0.611272	0.00236815	0.0401057	Csf1	78965
689	ENSRNOG00000008507	0.618904	0.00237095	0.0401101	Cradd	314756
690	ENSRNOG00000021569	-1.33294	0.00237905	0.0401608	Tiam1	304109
691	ENSRNOG00000059894	-0.615855	0.0023976	0.0403012	Hmmr	25460
692	ENSRNOG00000000917	0.590964	0.00240275	0.0403189	Nupr2	360799
693	ENSRNOG00000023404	-0.974249	0.00240377	0.0403189	Slc9b2	679958
694	ENSRNOG00000007805	-0.95878	0.00240985	0.0403777	Mybl2	296344
695	ENSRNOG00000005971	-0.955012	0.00245847	0.041082	Gpr176	117257
696	ENSRNOG00000000700	-1.89974	0.00248495	0.0412316	Tmem119	304581
697	ENSRNOG00000002418	-1.02549	0.00247906	0.0412316	Tgfb2	81809
698	ENSRNOG00000005332	0.793458	0.00247223	0.0412316	Csdc2	266600
699	ENSRNOG00000021243	-1.10429	0.00248467	0.0412316	Siglec1	311426
700	ENSRNOG00000016576	-0.642657	0.0025013	0.0413384	Carmil1	306941
701	ENSRNOG00000010076	-1.51627	0.00250671	0.0413843	Pkp1	304822
702	ENSRNOG00000053347	0.689225	0.00251473	0.0414733	Ccdc28a	361454
703	ENSRNOG00000015810	-0.896685	0.00253397	0.0417033	Trip13	292206
704	ENSRNOG00000008569	0.694081	0.00255503	0.0417879	Ndufa6	315167
705	ENSRNOG00000009211	-1.30021	0.00254808	0.0417879	C3ar1	84007
706	ENSRNOG00000009421	0.585131	0.00255433	0.0417879	Ivd	24513
707	ENSRNOG00000012660	-1.86824	0.00255101	0.0417879	Postn	361945
708	ENSRNOG00000016837	0.875138	0.00254874	0.0417879	Ckm	24265
709	ENSRNOG00000036622	2.87301	0.00256294	0.0418057	Glyatl1	309227
710	ENSRNOG00000053803	1.15173	0.00256793	0.0418057	NA	NA
711	ENSRNOG00000057645	-1.12609	0.00257205	0.0418057	Micb	365212
712	ENSRNOG00000020457	0.627028	0.00258741	0.0419573	Tacc2	309025
713	ENSRNOG00000003653	0.659527	0.00261717	0.0422543	Fh	24368
714	ENSRNOG00000034139	-1.45024	0.00261843	0.0422543	Lyc2	688047
715	ENSRNOG00000010918	-1.25971	0.00262371	0.0422962	Cebpa	24252
716	ENSRNOG00000034190	-1.2165	0.00263702	0.0423807	NA	NA
717	ENSRNOG00000014727	0.595719	0.00264458	0.0424588	Fahd1	302980
718	ENSRNOG00000001435	0.623913	0.00266339	0.0426622	Ssc4d	304401
719	ENSRNOG00000020776	-0.723428	0.00266537	0.0426622	Dhcr7	64191
720	ENSRNOG00000017955	0.823455	0.00267647	0.042753	Nudt8	361692
721	ENSRNOG00000010275	-1.03631	0.00269986	0.0430829	Slc17a9	362287
722	ENSRNOG00000010183	-0.845768	0.00270459	0.0431146	Fam198b	310540
723	ENSRNOG00000019019	0.700896	0.00271831	0.0432459	Fitm1	290223
724	ENSRNOG00000014078	0.67225	0.00273106	0.0433174	Ndufb8	293991
725	ENSRNOG00000017306	0.711708	0.00272886	0.0433174	NA	NA
726	ENSRNOG00000055076	-2.50744	0.00273407	0.0433216	NA	NA
727	ENSRNOG00000009514	1.09492	0.00273953	0.0433644	Mme	24590
728	ENSRNOG00000003526	-0.818394	0.00274588	0.0434212	Sytl4	140594
729	ENSRNOG00000014828	-0.68289	0.0027858	0.0439211	Avpi1	171386
730	ENSRNOG00000060693	-0.935385	0.00278585	0.0439211	Catsperg	292767
731	ENSRNOG00000013552	-2.9888	0.00280817	0.0441614	Scd	246074
732	ENSRNOG00000017980	-0.774154	0.00282072	0.0441614	Itgal	308995
733	ENSRNOG00000018122	-0.616603	0.00281611	0.0441614	Tspan17	306771
734	ENSRNOG00000020519	-1.20365	0.00281739	0.0441614	Olfm2	313783
735	ENSRNOG00000023993	-1.43213	0.00281489	0.0441614	Kif1a	363288
736	ENSRNOG00000059890	-1.2519	0.00281286	0.0441614	Clec2d2	362445
737	ENSRNOG00000003741	-1.41484	0.0028375	0.044336	Nptx1	266777
738	ENSRNOG00000046858	1.18565	0.00284812	0.044423	MGC109340	317409
739	ENSRNOG00000005378	-1.0822	0.00286106	0.0444521	Gna15	89788
740	ENSRNOG00000022598	-0.700574	0.00285551	0.0444521	Trerf1	316219
741	ENSRNOG00000024986	1.29538	0.00285937	0.0444521	Mmrn1	500152
742	ENSRNOG00000004583	0.762772	0.00288714	0.0445808	Mb	59108
743	ENSRNOG00000004861	-1.0908	0.00288022	0.0445808	Itga4	311144
744	ENSRNOG00000015581	2.34001	0.00288387	0.0445808	Dnah6	117250
745	ENSRNOG00000045992	-1.19389	0.00289449	0.0446505	Tlr8	684440
746	ENSRNOG00000005248	-0.634651	0.00290371	0.0447489	Slc1a4	305540
747	ENSRNOG00000015538	0.716348	0.00290823	0.0447749	Abcd2	84356
748	ENSRNOG00000006767	-1.52592	0.00294884	0.0451756	Cst7	296257
749	ENSRNOG00000047800	-0.867773	0.00295031	0.0451756	C5ar1	113959
750	ENSRNOG00000001287	0.603243	0.00298459	0.0453161	Gper1	171104
751	ENSRNOG00000003171	2.08511	0.00300367	0.0453161	Mpz	24564
752	ENSRNOG00000003221	1.32268	0.00298749	0.0453161	Myoc	81523
753	ENSRNOG00000012067	2.36807	0.00300111	0.0453161	Fam111a	499322
754	ENSRNOG00000016058	-0.863775	0.0029702	0.0453161	Kazald1	293997
755	ENSRNOG00000016308	-1.00892	0.00300956	0.0453161	Il10ra	117539
756	ENSRNOG00000018117	0.689543	0.00300173	0.0453161	Ndufv1	293655
757	ENSRNOG00000018250	0.827442	0.00297431	0.0453161	Tnni3	29248
758	ENSRNOG00000052734	1.56856	0.00300373	0.0453161	NA	NA
759	ENSRNOG00000015880	0.916222	0.00301501	0.0453286	Dpep1	94199
760	ENSRNOG00000003748	-1.45336	0.00303776	0.0453446	RGD1565785	501570
761	ENSRNOG00000005618	0.720195	0.00304355	0.0453446	Fmc1	500087
762	ENSRNOG00000010791	0.994337	0.00304282	0.0453446	Ripor3	688510
763	ENSRNOG00000022143	0.600016	0.00303568	0.0453446	Dusp23	360881
764	ENSRNOG00000022565	-0.923377	0.00304889	0.0453446	Lrrc25	498605
765	ENSRNOG00000025443	0.725279	0.00303426	0.0453446	Map1lc3a	362245
766	ENSRNOG00000025805	-1.63357	0.00304199	0.0453446	Ms4a14	293743
767	ENSRNOG00000053145	0.861204	0.00302282	0.0453446	Vwa8	290381
768	ENSRNOG00000061530	-0.656952	0.00304727	0.0453446	Fgf16	60464
769	ENSRNOG00000013000	0.706415	0.00307598	0.0456183	Ldhb	24534
770	ENSRNOG00000018486	-1.12342	0.00307251	0.0456183	RGD1311084	311852
771	ENSRNOG00000060057	1.44701	0.00307371	0.0456183	NA	NA
772	ENSRNOG00000046191	-0.884321	0.00308105	0.0456506	Cgas	682147
773	ENSRNOG00000017273	-1.65087	0.00311399	0.0459975	RGD1563917	501176
774	ENSRNOG00000006939	0.693745	0.00315964	0.0465102	Ndufa7	299643
775	ENSRNOG00000012584	0.689909	0.00315737	0.0465102	Aamdc	361606
776	ENSRNOG00000023005	-2.1487	0.00315974	0.0465102	LOC681325	681325
777	ENSRNOG00000022863	1.62129	0.00317183	0.0466445	Lingo4	499668
778	ENSRNOG00000007437	-1.00615	0.00318627	0.0467412	Irf5	296953
779	ENSRNOG00000031285	0.60247	0.00320352	0.0468917	NA	NA
780	ENSRNOG00000007229	0.799728	0.00321159	0.0469661	Nr0b2	117274
781	ENSRNOG00000019614	-0.693618	0.00322779	0.0471593	Ptpn22	295338
782	ENSRNOG00000023428	-0.994368	0.00323518	0.0472235	Pik3r5	497931
783	ENSRNOG00000021370	-0.961768	0.0032392	0.0472383	Ccdc69	497906
784	ENSRNOG00000002746	-0.835449	0.00325769	0.04729	Fstl1	79210
785	ENSRNOG00000003135	-2.15499	0.00326376	0.04729	Fcrlb	498275
786	ENSRNOG00000048161	-1.19541	0.00326318	0.04729	Tlr9	338457
787	ENSRNOG00000050450	0.634166	0.00325513	0.04729	Kcnip2	56817
788	ENSRNOG00000009596	0.657872	0.00326784	0.0472923	LOC103689945	103689945
789	ENSRNOG00000031058	-0.781154	0.00326992	0.0472923	Was	317371
790	ENSRNOG00000003330	0.746476	0.00327338	0.0472988	Acsf2	619561
791	ENSRNOG00000001270	-1.09691	0.00328431	0.047333	Hvcn1	304485
792	ENSRNOG00000021062	-0.719555	0.00328776	0.047333	Fxyd5	60338
793	ENSRNOG00000038372	0.595204	0.00328395	0.047333	Ndufs2	289218
794	ENSRNOG00000046313	-1.35268	0.00330404	0.0475238	Basp1	64160
795	ENSRNOG00000014538	-0.639818	0.00331604	0.0476529	Nxnl2	689232
796	ENSRNOG00000010210	-2.1536	0.00333033	0.047703	Slc7a11	310392
797	ENSRNOG00000018414	-0.768784	0.00333748	0.047703	Csf1r	307403
798	ENSRNOG00000024159	-0.955343	0.00334302	0.047703	Fcer1g	25441
799	ENSRNOG00000038881	-0.851213	0.00333233	0.047703	Hcls1	288077
800	ENSRNOG00000042596	1.04446	0.00334305	0.047703	Fam205a	100361292
801	ENSRNOG00000060241	-2.16462	0.00332626	0.047703	LOC497796	497796
802	ENSRNOG00000003104	-1.19829	0.00335511	0.0478013	Trpv2	29465
803	ENSRNOG00000010047	1.17248	0.00335729	0.0478013	Ddit4l2	140582
804	ENSRNOG00000019022	0.746788	0.00335975	0.0478013	Fam89a	361441
805	ENSRNOG00000012091	0.77453	0.00336472	0.0478288	Ppa2	310856
806	ENSRNOG00000014776	-1.10062	0.00338279	0.0480424	Adcy7	84420
807	ENSRNOG00000004172	0.633895	0.00339431	0.0480649	Pdk2	81530
808	ENSRNOG00000006388	-0.94089	0.00340337	0.0480649	Pygl	64035
809	ENSRNOG00000008329	0.698024	0.00340294	0.0480649	Ndufb11	299310
810	ENSRNOG00000013547	-1.87248	0.00339822	0.0480649	Slc6a12	50676
811	ENSRNOG00000013564	-0.867707	0.00340574	0.0480649	Dok3	306760
812	ENSRNOG00000022523	0.841913	0.00339049	0.0480649	Fkbp5	361810
813	ENSRNOG00000059059	-0.733959	0.00339298	0.0480649	Skp2	294790
814	ENSRNOG00000013555	0.843648	0.00341787	0.0481929	Ankrd55	361898
815	ENSRNOG00000008283	-0.673547	0.0034365	0.048369	B4galt5	362275
816	ENSRNOG00000036701	-0.627024	0.00344192	0.0484019	Actg1	287876
817	ENSRNOG00000050946	-0.65751	0.00346785	0.0486364	Fam110a	311535
818	ENSRNOG00000000569	-0.713201	0.00347118	0.0486397	Vsir	690899
819	ENSRNOG00000017220	-0.706253	0.00348818	0.0487479	Tcirg1	293650
820	ENSRNOG00000036827	0.812225	0.00348805	0.0487479	Ppp1r1a	58977
821	ENSRNOG00000001182	0.735971	0.00350735	0.0489055	Ndufv3	64539
822	ENSRNOG00000012457	0.64749	0.00350877	0.0489055	Cyc1	300047
823	ENSRNOG00000037446	0.777595	0.00350705	0.0489055	Pxmp2	29533
824	ENSRNOG00000004229	-1.76171	0.00351942	0.0489672	Tac3	29191
825	ENSRNOG00000000186	0.683308	0.00354027	0.0490839	Tst	25274
826	ENSRNOG00000016356	0.706822	0.00353726	0.0490839	Got1	24401
827	ENSRNOG00000053200	-0.859778	0.00353547	0.0490839	Dock10	301556
828	ENSRNOG00000024030	-1.89772	0.00355018	0.0491454	Gpr35	367315
829	ENSRNOG00000052600	-0.774144	0.00355095	0.0491454	Mboat7l1	103689982
830	ENSRNOG00000011153	-0.701912	0.0035655	0.0492602	Il17ra	312679
831	ENSRNOG00000025220	-2.19071	0.00358447	0.0494356	Slc6a16	292902
832	ENSRNOG00000017108	0.632844	0.00358938	0.0494365	Syngr1	29205
833	ENSRNOG00000018690	0.791737	0.00359991	0.0494771	Rgs17	308118
834	ENSRNOG00000007545	2.41467	0.00361656	0.0496175	Angptl4	362850
835	ENSRNOG00000014294	-0.829601	0.00362311	0.0496208	Ptpn6	116689
836	ENSRNOG00000018092	-0.676254	0.00363267	0.0496563	Cd83	361226
837	ENSRNOG00000033915	0.926721	0.00363516	0.0496563	Gpt	81670
838	ENSRNOG00000043044	-0.730826	0.00363352	0.0496563	Cnn2	690976
839	ENSRNOG00000016351	-0.640922	0.00364294	0.0497195	Frrs1	310810
840	ENSRNOG00000007561	-0.640918	0.00364927	0.0497628	Glb1l2	503194
841	ENSRNOG00000009730	-0.713563	0.00365463	0.0497928	Cyp7b1	25429
842	ENSRNOG00000027791	0.788201	0.00367652	0.0499613	NA	NA
843	ENSRNOG00000019223	0.692525	0.00368059	0.0499736	Atp5f1c	116550
