# Supplementary material for: Danshen (Salvia miltiorrhiza) restricts MD2/TLR4‐MyD88 complex formation and signalling in acute myocardial infarction‐induced heart failure
Source: J Cell Mol Med. 2020 Aug 5;24(18):10677–92. doi: 10.1111/jcmm.15688 (PMC7521313; doi:10.1111/jcmm.15688)
Supplement: Supplementary file 2 — Table S2 [file JCMM-24-10677-s002.xlsx]

## Sheet: DS_Model
Pathways enriched by differentially expressed genes between DS treatment and model group
	ID	Description	GeneRatio	BgRatio	pvalue	padj	qvalue	Count	geneID
rno01212	rno01212	Fatty acid metabolism	21/401	59/8562	7.24366e-14	7.24366e-14	1.63173e-11	21	83792/29470/171142/64304/113965/25413/170465/170670/25363/140547/24158/171155/25014/50671/100911186/25288/25287/84575/25756/113976/246074
rno00071	rno00071	Fatty acid degradation	18/401	47/8562	1.05492e-12	1.05492e-12	1.18817e-10	18	29740/171142/64304/113965/25413/170465/170670/25363/140547/291075/24158/171155/25014/100911186/25288/25287/25756/113976
rno00280	rno00280	Valine, leucine and isoleucine degradation	18/401	56/8562	3.31852e-11	3.31852e-11	2.4918e-09	18	24450/171142/64304/113965/29592/170465/63864/170670/79238/140547/24158/171155/25014/100911186/64203/25244/24624/24513
rno00640	rno00640	Propanoate metabolism	13/401	32/8562	6.63589e-10	6.63589e-10	3.08806e-08	13	85239/171142/170670/140547/314800/24158/25014/114597/100911186/25244/24624/361071/24534
rno03320	rno03320	PPAR signaling pathway	20/401	82/8562	6.85434e-10	6.85434e-10	3.08806e-08	20	29171/501283/24450/83792/79451/171142/79131/25413/29184/94172/140914/24158/363331/25288/25287/25756/113976/83574/246074/362850
rno01200	rno01200	Carbon metabolism	24/401	127/8562	3.56821e-09	3.56821e-09	1.33965e-07	24	25060/25059/114508/171142/64304/170670/24190/290566/140547/24158/25014/114597/100911186/24959/298596/361602/79250/361596/60416/24624/361071/24368/24401/81670
rno05012	rno05012	Parkinson disease	26/401	152/8562	7.19052e-09	7.19052e-09	2.16304e-07	26	298575/497902/25369/293652/29545/25250/362837/679739/301011/299739/298596/85333/81728/297990/65262/362440/94271/315167/293991/293655/299643/289218/299310/64539/300047/116550
rno04714	rno04714	Thermogenesis	34/401	243/8562	7.68184e-09	7.68184e-09	2.16304e-07	34	361676/25330/25413/117035/497902/25288/293652/25250/362837/100911615/679739/301011/299739/298596/25756/81728/113976/297990/65262/299186/362440/94271/29513/315167/293991/293655/299643/289218/84420/299310/287876/64539/300047/116550
rno00190	rno00190	Oxidative phosphorylation	24/401	143/8562	4.04739e-08	4.04739e-08	1.01303e-06	24	497902/293652/25250/362837/679739/301011/299739/298596/81728/297990/65262/362440/94271/315167/293991/293655/299643/289218/310856/299310/293650/64539/300047/116550
rno04146	rno04146	Peroxisome	18/401	88/8562	9.44837e-08	9.44837e-08	2.12837e-06	18	100911356/64526/85249/85239/311849/171142/361413/311203/79238/25270/291075/266686/25288/65030/113976/361596/84356/29533
rno04380	rno04380	Osteoclast differentiation	22/401	129/8562	1.12046e-07	1.12046e-07	2.29454e-06	22	690955/308350/304966/292594/29591/65146/25528/113894/100360982/25272/295279/500904/366508/361493/301227/25732/364018/25155/29513/78965/81809/307403
rno04932	rno04932	Non-alcoholic fatty liver disease (NAFLD)	24/401	159/8562	3.19968e-07	3.19968e-07	6.00641e-06	24	25086/497902/25272/293652/64625/25250/362837/679739/301011/299739/298596/366508/81728/297990/362440/315167/24252/293991/293655/299643/289218/299310/64539/300047
rno05010	rno05010	Alzheimer disease	26/401	185/8562	4.33935e-07	4.33935e-07	7.51921e-06	26	85240/63864/497902/293652/64625/25250/362837/679739/301011/299739/298596/81728/297990/65262/362440/94271/315167/293991/24590/293655/299643/289218/299310/64539/300047/116550
rno00062	rno00062	Fatty acid elongation	10/401	34/8562	2.1651e-06	2.1651e-06	3.48369e-05	10	29470/192272/113965/170465/170670/314304/140547/171155/100911186/50559
rno00650	rno00650	Butanoate metabolism	9/401	28/8562	3.09374e-06	3.09374e-06	4.64604e-05	9	24450/171142/64304/113965/170670/79238/140547/25014/100911186
rno05016	rno05016	Huntington disease	25/401	202/8562	7.6289e-06	7.6289e-06	0.000107407	25	85240/497902/293652/25250/362837/679739/301011/299739/298596/85333/81728/297990/65262/362440/94271/315167/293991/117250/293655/299643/289218/299310/64539/300047/116550
rno04723	rno04723	Retrograde endocannabinoid signaling	21/401	155/8562	1.01851e-05	1.01851e-05	0.000134961	21	245986/116638/85240/25272/293652/362837/679739/299739/81728/297990/362440/50664/29513/315167/293991/293655/299643/289218/84420/299310/64539
rno05152	rno05152	Tuberculosis	23/401	185/8562	1.64247e-05	1.64247e-05	0.000192764	23	502902/304966/170897/295631/85483/25021/24253/499271/310553/25272/295279/64625/309684/294269/24245/361680/25155/29513/81809/117539/338457/25441/293650
rno04145	rno04145	Phagosome	24/401	198/8562	1.6565e-05	1.6565e-05	0.000192764	24	246118/64678/502902/304966/295631/66021/25021/445442/29184/310553/501854/140914/292406/25304/295279/681309/309684/500904/291081/294269/316531/364018/287876/293650
rno05144	rno05144	Malaria	12/401	60/8562	1.71145e-05	1.71145e-05	0.000192764	12	25615/445442/29184/310553/292406/25304/681309/309684/25544/81809/308995/338457
rno04514	rno04514	Cell adhesion molecules (CAMs)	22/401	176/8562	2.3028e-05	2.3028e-05	0.000247017	22	114122/84008/25615/25021/56822/84588/24699/308501/25408/363058/24586/309684/79559/294269/304407/25713/363930/25544/311426/308995/311144/24564
rno05140	rno05140	Leishmaniasis	13/401	75/8562	3.83956e-05	3.83956e-05	0.000393142	13	304966/66021/25021/310553/295279/309684/500904/294269/364018/29513/81809/311144/116689
rno04640	rno04640	Hematopoietic cell lineage	14/401	97/8562	0.000155272	0.000155272	0.00152074	14	64678/690492/25021/29184/25406/308501/295279/29185/294269/24336/78965/24590/311144/307403
rno01210	rno01210	2-Oxocarboxylic acid metabolism	6/401	19/8562	0.000163862	0.000163862	0.001538	6	29592/64203/79250/361596/24401/81670
rno04650	rno04650	Natural killer cell mediated cytotoxicity	14/401	99/8562	0.000193733	0.000193733	0.00174563	14	25156/304966/294251/501869/64625/309684/29431/305450/366508/25155/64025/308995/25441/116689
rno04670	rno04670	Leukocyte transendothelial migration	15/401	115/8562	0.000287619	0.000287619	0.00249176	15	25156/289759/66021/25021/24832/84588/309684/500904/304407/366508/364018/29513/308995/311144/287876
rno04062	rno04062	Chemokine signaling pathway	20/401	181/8562	0.000298662	0.000298662	0.00249176	20	25156/245986/171056/170538/85240/497942/117518/308163/361714/25734/29431/362505/366508/245920/79113/117029/304109/497931/317371/84420
rno05150	rno05150	Staphylococcus aureus infection	10/401	60/8562	0.000417995	0.000417995	0.00336281	10	304966/25021/58949/295279/309684/294269/363930/84007/308995/113959
rno04512	rno04512	ECM-receptor interaction	12/401	85/8562	0.000557995	0.000557995	0.00433433	12	116640/25353/445442/29184/25406/192362/292406/25304/681309/25713/25460/311144
rno00020	rno00020	Citrate cycle (TCA cycle)	7/401	33/8562	0.000694953	0.000694953	0.00521824	7	290566/114597/298596/79250/361596/361071/24368
rno00380	rno00380	Tryptophan metabolism	8/401	47/8562	0.00135943	0.00135943	0.00987835	8	59113/171142/113965/170670/290566/140547/25014/100911186
rno01230	rno01230	Biosynthesis of amino acids	11/401	86/8562	0.00213595	0.00213595	0.0150359	11	29592/24190/25331/24959/25698/64203/79250/361596/60416/24401/81670
rno04625	rno04625	C-type lectin receptor signaling pathway	13/401	114/8562	0.00251325	0.00251325	0.0171558	13	502902/170538/117518/100360982/25272/29431/114090/361680/366508/282817/25155/29513/25441
rno04666	rno04666	Fc gamma R-mediated phagocytosis	11/401	89/8562	0.00281296	0.00281296	0.0186369	11	25156/170897/170538/24699/25734/295279/29431/310178/366508/25155/317371
rno00410	rno00410	beta-Alanine metabolism	6/401	33/8562	0.00383634	0.00383634	0.0240052	6	85239/171142/170670/140547/24158/100911186
rno01040	rno01040	Biosynthesis of unsaturated fatty acids	6/401	33/8562	0.00383634	0.00383634	0.0240052	6	83792/192272/314304/50559/84575/246074
rno04620	rno04620	Toll-like receptor signaling pathway	12/401	95/8562	0.00468337	0.00468337	0.0281784	12	25353/310553/56822/25272/25408/366508/245920/29513/684440/296953/338457/29260
rno04923	rno04923	Regulation of lipolysis in adipocytes	8/401	57/8562	0.00475345	0.00475345	0.0281784	8	29171/361676/25330/79451/100911615/24913/366508/84420
rno04015	rno04015	Rap1 signaling pathway	19/401	213/8562	0.00517451	0.00517451	0.0298879	19	85240/25021/445442/499537/25369/361714/309684/89811/366508/50664/29513/84489/78965/304109/308995/60464/307403/84420/287876
rno00564	rno00564	Glycerophospholipid metabolism	11/401	98/8562	0.00593166	0.00593166	0.0334046	11	294324/100359680/362039/362702/687071/29367/362792/24913/362219/305166/103689982
rno04510	rno04510	Focal adhesion	18/401	203/8562	0.00681495	0.00681495	0.0374429	18	116640/25156/289759/25353/445442/192362/292406/25272/25304/681309/29431/296078/689069/25713/89811/366508/311144/287876
rno00310	rno00310	Lysine degradation	8/401	61/8562	0.00720313	0.00720313	0.0384703	8	171142/113965/170670/290566/140547/25014/100911186/300901
rno00270	rno00270	Cysteine and methionine metabolism	7/401	49/8562	0.0073435	0.0073435	0.0384703	7	81640/29592/25331/64203/24534/25274/24401
rno00561	rno00561	Glycerolipid metabolism	8/401	62/8562	0.00794223	0.00794223	0.0399835	8	361676/294324/291437/84497/362702/252900/100911615/305166
rno04933	rno04933	AGE-RAGE signaling pathway in diabetic complications	11/401	102/8562	0.00798735	0.00798735	0.0399835	11	170538/85240/66021/29591/85431/25272/89811/366508/25544/29513/81809
rno05230	rno05230	Central carbon metabolism in cancer	8/401	63/8562	0.00873687	0.00873687	0.0424987	8	25060/25059/116551/80878/24959/366508/60416/84489
rno00620	rno00620	Pyruvate metabolism	6/401	39/8562	0.00892561	0.00892561	0.0424987	6	307858/25014/364224/361602/24368/24534
rno05145	rno05145	Toxoplasmosis	12/401	118/8562	0.0090558	0.0090558	0.0424987	12	85483/192362/310553/300438/25272/294269/50664/29513/117029/81809/117539/497931
rno00770	rno00770	Pantothenate and CoA biosynthesis	4/401	19/8562	0.0104917	0.0104917	0.0477786	4	298490/29592/85496/64203
rno05323	rno05323	Rheumatoid arthritis	10/401	92/8562	0.0106051	0.0106051	0.0477786	10	310553/56822/25408/309684/294269/25732/78965/81809/308995/293650
rno04216	rno04216	Ferroptosis	6/401	41/8562	0.0113741	0.0113741	0.0502387	6	64678/66021/25288/113976/362245/310392
rno00072	rno00072	Synthesis and degradation of ketone bodies	3/401	11/8562	0.0126996	0.0126996	0.0542373	3	24450/79238/25014
rno04973	rno04973	Carbohydrate digestion and absorption	6/401	42/8562	0.012761	0.012761	0.0542373	6	25060/286924/25059/85240/24212/366508
rno04810	rno04810	Regulation of actin cytoskeleton	18/401	220/8562	0.014942	0.014942	0.0623311	18	25156/289759/25021/499271/315348/309684/29431/296078/25713/366508/361223/84489/304109/308995/311144/60464/317371/287876
rno00500	rno00500	Starch and sucrose metabolism	5/401	32/8562	0.0155682	0.0155682	0.0637628	5	25060/25059/85496/289827/64035
rno00061	rno00061	Fatty acid biosynthesis	3/401	14/8562	0.0252448	0.0252448	0.101549	3	50671/25288/113976
rno05142	rno05142	Chagas disease (American trypanosomiasis)	10/401	106/8562	0.0263963	0.0263963	0.104318	10	85240/29591/310553/25272/366508/50664/29513/81809/89788/338457
rno04066	rno04066	HIF-1 signaling pathway	10/401	107/8562	0.0279535	0.0279535	0.108115	10	25060/64678/25059/66021/116551/24602/114851/24245/116510/366508
rno04930	rno04930	Type II diabetes mellitus	6/401	50/8562	0.0283169	0.0283169	0.108115	6	25060/25059/170538/25272/366508/29717
rno05221	rno05221	Acute myeloid leukemia	7/401	66/8562	0.0339312	0.0339312	0.12608	7	25021/295279/50662/366508/170929/24252/307403
rno00051	rno00051	Fructose and mannose metabolism	5/401	39/8562	0.0341418	0.0341418	0.12608	5	25060/25059/114508/24190/60416
rno04925	rno04925	Aldosterone synthesis and secretion	9/401	98/8562	0.0396279	0.0396279	0.143979	9	29553/25330/85240/300438/307124/24212/24245/29717/84420
rno04926	rno04926	Relaxin signaling pathway	11/401	132/8562	0.0450854	0.0450854	0.161208	11	245986/85240/29591/25272/295144/89811/366508/50664/29513/89788/84420
rno05146	rno05146	Amoebiasis	9/401	101/8562	0.0466131	0.0466131	0.161423	9	85240/25021/192362/310553/501854/309684/366508/81809/89788
rno04621	rno04621	NOD-like receptor signaling pathway	13/401	166/8562	0.0475661	0.0475661	0.161423	13	79462/170538/58923/85240/66021/117514/298784/25272/294329/359726/282817/29513/29465
rno04662	rno04662	B cell receptor signaling pathway	7/401	71/8562	0.0476213	0.0476213	0.161423	7	25156/293618/65146/308501/366508/25155/116689
rno04060	rno04060	Cytokine-cytokine receptor interaction	19/401	269/8562	0.0480122	0.0480122	0.161423	19	364031/308977/171056/497942/60582/117518/29591/171106/308163/25069/362505/24336/245920/117029/78965/81809/117539/307403/312679
rno05202	rno05202	Transcriptional misregulation in cancer	14/401	184/8562	0.0499132	0.0499132	0.165347	14	81819/360635/25021/499361/24253/56822/114851/295279/50662/25713/170929/83574/24252/307403
